# Supplementary material for: Effect of breed and diet on the M. longissimus thoracis et lumborum transcriptome of steers divergent for residual feed intake
Source: Sci Rep. 2023 Jun 3;13:9034. doi: 10.1038/s41598-023-35661-z (PMC10239520; doi:10.1038/s41598-023-35661-z)
Supplement: Supplementary file 1 — Supplementary Table 1. [file 41598_2023_35661_MOESM1_ESM.xlsx]

## Sheet: Supplementary table 1a
Supplementary Table 1a - All differentially expressed genes for Charolais steers offered the high concentrate 1 diet.
Breed-Diet	Ensembl Gene ID	Gene name	Fold change	FDR
CH-H1	ENSBTAG00000000363	BDP1	-1.859	0.0826
	ENSBTAG00000000522	AHSG	1.928	0.0795
	ENSBTAG00000000569	HES1	1.945	0.00573
	ENSBTAG00000001094	MTUS2	-2.414	0.0481
	ENSBTAG00000001271	PLG	1.93	0.0886
	ENSBTAG00000001638		2.46047	1.79798e-05
	ENSBTAG00000001864	NR4A3	-2.058	0.015
	ENSBTAG00000003564	HPX	2.043	0.00895
	ENSBTAG00000006745	FGG	1.908	0.0128
	ENSBTAG00000007754	NDUFA3	-1.916	0.00917
	ENSBTAG00000007969	CIDEC	-2.076	0.0605
	ENSBTAG00000009658	PLEK	1.861	0.0605
	ENSBTAG00000009702	MYH8	-2.154	0.000588
	ENSBTAG00000009972	INHA	-2.358	0.00417
	ENSBTAG00000010015	NMRAL1	1.846	0.0361
	ENSBTAG00000010069	EGR1	2.597	4.3e-07
	ENSBTAG00000011390	CHRND	-3.624	4.3e-07
	ENSBTAG00000011662	SOX18	-2.23	0.00375
	ENSBTAG00000011758		3.40666	5.22742e-05
	ENSBTAG00000011869	CSRP3	1.751	0.0826
	ENSBTAG00000012164	CP	2.132	0.0826
	ENSBTAG00000012210	C5	2.194	0.0455
	ENSBTAG00000013799		-4.08485	1.82997e-13
	ENSBTAG00000014855	MICAL2	1.86	0.0148
	ENSBTAG00000015711	BTG2	-1.813	0.0391
	ENSBTAG00000015727		-2.21764	0.00457981
	ENSBTAG00000016151	VTN	1.889	0.0604
	ENSBTAG00000016683	NFKBIA	1.966	0.00354
	ENSBTAG00000017294	ORM1	1.983	0.0605
	ENSBTAG00000021706	TBX3	-2.08	0.0494
	ENSBTAG00000022120	FGB	1.994	0.00324
	ENSBTAG00000022622	CISH	2.533	2.79e-06
	ENSBTAG00000031814	SDS	-2.98	2.2e-05
	ENSBTAG00000038128	HLA-DQA2	-4.012	2.15e-07
	ENSBTAG00000039335	ARRDC2	1.955	0.00363
	ENSBTAG00000040053	MYH6	-3.512	3.69e-11
	ENSBTAG00000045789	TNNT2	-2.511	0.00204
	ENSBTAG00000046540		2.67839	0.000690546
	ENSBTAG00000048094	SERPINA3	2.708	0.00363
	ENSBTAG00000048608		-1.80626	0.0438979
	ENSBTAG00000048924		-3.73118	3.69006e-11
	ENSBTAG00000049467		2.67335	0.000634178
	ENSBTAG00000051519		-2.73957	0.00142258
	ENSBTAG00000052033		2.11206	0.000690546
	ENSBTAG00000053951	SPX	1.916	0.0053
	ENSBTAG00000053974		2.21964	0.000125005
	ENSBTAG00000054051		2.297	4.67482e-05
	ENSBTAG00000055240		2.41718	0.0107331

## Sheet: Supplementary table 1b
Supplementary Table 1b - All differentially expressed genes for Charolais steers offered the zero grased grass diet.
Breed-Diet	Ensembl Gene ID	Gene name	Fold change	FDR
CH-ZG	ENSBTAG00000001842	GSTM3	-2.519	0.000371
	ENSBTAG00000002362	APOLD1	-2.423	0.0134
	ENSBTAG00000006367	CCN2	-2.558	0.000455
	ENSBTAG00000006963	RPL12	2.091	0.0355
	ENSBTAG00000007665	NPR3	-3.609	6.14e-05
	ENSBTAG00000007969	CIDEC	-6.169	2.4e-12
	ENSBTAG00000011666	THRSP	-5.716	4.21e-12
	ENSBTAG00000014465	SERPINE1	-2.355	0.0385
	ENSBTAG00000014855	MICAL2	2.243	0.0131
	ENSBTAG00000015727		-4.20781	1.17214e-07
	ENSBTAG00000019379	TRARG1	-4.656	3.67e-08
	ENSBTAG00000034182		-2.32796	0.0384719
	ENSBTAG00000037526	FABP4	-4.564	4.1e-09
	ENSBTAG00000037794	MYH4	2.306	0.022
	ENSBTAG00000040053	MYH6	2.773	6.21e-05
	ENSBTAG00000048608		-2.69343	6.13781e-05
	ENSBTAG00000050859		3.18072	0.000272837
	ENSBTAG00000052213	ADIPOQ	-5.933	7.98e-11
	ENSBTAG00000055207	SCD	-2.663	0.000174

## Sheet: Supplementary table 1c
Supplementary Table 1c - All differentially expressed genes for Charolais steers offered the high concentrate 2 diet.
Breed-Diet	Ensembl Gene ID	Gene name	Fold change	FDR
CH-H2	ENSBTAG00000001417	ACSM1	-2.892	0.0914
	ENSBTAG00000006745	FGG	-2.56	0.0694
	ENSBTAG00000007969	CIDEC	-6.209	7.21e-08
	ENSBTAG00000010411	ADAMTS8	9.057	6.74e-10
	ENSBTAG00000010564	ELOVL6	-3.564	0.0285
	ENSBTAG00000011666	THRSP	-11.159	1.37e-13
	ENSBTAG00000011934	PCK2	-3.814	0.00884
	ENSBTAG00000013799		-3.15853	0.00261281
	ENSBTAG00000015980	FASN	-3.018	0.00298
	ENSBTAG00000016768	SCN3B	2.929	0.0625
	ENSBTAG00000017121	ALB	-2.476	0.0672
	ENSBTAG00000019379	TRARG1	-4.814	2.98e-05
	ENSBTAG00000020602	IDO1	-3.038	0.0799
	ENSBTAG00000022120	FGB	-2.522	0.0625
	ENSBTAG00000030913	MX1	-2.741	0.0864
	ENSBTAG00000035998	CKB	-3.631	0.00648
	ENSBTAG00000037526	FABP4	-5.412	2.07e-06
	ENSBTAG00000040053	MYH6	2.515	0.0367
	ENSBTAG00000043250		-40.8309	9.32772e-31
	ENSBTAG00000043567		-2.56914	0.0944281
	ENSBTAG00000048608		-57.3346	8.45071e-38
	ENSBTAG00000048924		-2.53442	0.0815648
	ENSBTAG00000050158		2.33993	0.0863505
	ENSBTAG00000052033		-5.67343	3.99746e-09
	ENSBTAG00000052213	ADIPOQ	-3.886	0.0116
	ENSBTAG00000053807	OAS1	-3.342	0.0285
	ENSBTAG00000053974		-5.36021	1.16874e-08
	ENSBTAG00000054051		-6.77133	4.61442e-11

## Sheet: Supplementary table 1d
Supplementary Table 1d - All differentially expressed genes for Holstein-Friesian steers offered the high-concentrate 1 diet.
Breed-Diet	Ensembl Gene ID	Gene name	Fold change	FDR
HF-H1	ENSBTAG00000000392	ASCC1	1.916	0.0192
	ENSBTAG00000003650	NR4A2	2.52	1.64e-05
	ENSBTAG00000003845	CSRNP1	2.062	0.00165
	ENSBTAG00000004322	FOS	2.259	6.41e-05
	ENSBTAG00000006963	RPL12	2.19	0.000203
	ENSBTAG00000007084	MAP3K14	-1.851	0.0236
	ENSBTAG00000007969	CIDEC	-2.102	0.0696
	ENSBTAG00000008182	FOSB	4.486	1.27e-17
	ENSBTAG00000008333	ETV4	2.013	0.0889
	ENSBTAG00000009570	ANGPTL8	-3.394	1.26e-05
	ENSBTAG00000010411	ADAMTS8	2.927	5.36e-05
	ENSBTAG00000010564	ELOVL6	-2.973	3.32e-05
	ENSBTAG00000011666	THRSP	-2.787	3.24e-06
	ENSBTAG00000011976	CYP4B1	2.142	0.00391
	ENSBTAG00000011997	ZMIZ2	1.751	0.0696
	ENSBTAG00000013525		2.33184	0.0209196
	ENSBTAG00000017294	ORM1	1.789	0.0915
	ENSBTAG00000019379	TRARG1	-2.366	0.0164
	ENSBTAG00000020560	CLPTM1	1.761	0.0979
	ENSBTAG00000023648	ART5	2.047	0.014
	ENSBTAG00000030164	RPL38	1.779	0.0788
	ENSBTAG00000030962	EEFSEC	1.831	0.0257
	ENSBTAG00000031217	MYL6B	1.894	0.0634
	ENSBTAG00000033897		1.99041	0.00209489
	ENSBTAG00000034366		2.22869	0.0256606
	ENSBTAG00000037526	FABP4	-2.463	0.000617
	ENSBTAG00000037644	HBD	3.421	1.11e-12
	ENSBTAG00000038034	ZNF628	2.456	1.64e-05
	ENSBTAG00000040053	MYH6	2.85	3.54e-08
	ENSBTAG00000043250		12.2337	1.4833e-43
	ENSBTAG00000043560	MT-CO3	2.07	0.0209
	ENSBTAG00000043564		2.55568	6.41137e-05
	ENSBTAG00000043567		2.81518	4.55221e-06
	ENSBTAG00000043568	MT-ND3	1.985	0.0382
	ENSBTAG00000043570		1.93253	0.053516
	ENSBTAG00000047752		1.89403	0.0139883
	ENSBTAG00000048504	PRR33	1.716	0.0915
	ENSBTAG00000048608		2.42695	0.000134296
	ENSBTAG00000049196		3.20251	1.92481e-08
	ENSBTAG00000049782		2.32466	0.0216439
	ENSBTAG00000052033		4.56574	1.58638e-19
	ENSBTAG00000052369		6.65211	1.87471e-25
	ENSBTAG00000053974		3.65169	2.44838e-14
	ENSBTAG00000054051		4.1849	1.95837e-17

## Sheet: Supplementary table 1e
Supplementary Table 1e - All differentially expressed genes for Holstein-Friesian steers offered the zero grased grass diet.
Breed-Diet	Ensembl Gene ID	Gene name	Fold change	FDR
HF-ZG	ENSBTAG00000000448	BDH1	-2.643	0.00416
	ENSBTAG00000000510	ATG101	2.224	0.0432
	ENSBTAG00000001139	ACHE	2.508	0.0412
	ENSBTAG00000001143	GBP1	-3.598	0.000674
	ENSBTAG00000001822	SNX10	-2.923	0.0206
	ENSBTAG00000001836		2.7838	0.00332385
	ENSBTAG00000003120	ZNF385B	-3.339	0.00181
	ENSBTAG00000003183	NTN4	-2.503	0.0617
	ENSBTAG00000003650	NR4A2	3.392	5.36e-05
	ENSBTAG00000004860	SLC27A6	-2.45	0.0585
	ENSBTAG00000004999	RESF1	-2.699	0.00862
	ENSBTAG00000005042	SYN1	2.145	0.0617
	ENSBTAG00000005390	GMFG	-2.488	0.0985
	ENSBTAG00000005714	ACTC1	3.178	0.000166
	ENSBTAG00000005847	ROCK2	-2.138	0.0605
	ENSBTAG00000005892	ZAP70	-3.713	0.000326
	ENSBTAG00000006383	RPS3A	-3.301	0.000626
	ENSBTAG00000006466	CD53	-3.392	0.00181
	ENSBTAG00000006984	CD55	-3.359	0.00247
	ENSBTAG00000007079	LCP1	-2.806	0.00346
	ENSBTAG00000007661	MYO1F	-2.534	0.0582
	ENSBTAG00000007665	NPR3	-2.469	0.0747
	ENSBTAG00000008436	CDC25B	-2.735	0.0259
	ENSBTAG00000008897	BIN2	-3.036	0.0127
	ENSBTAG00000009768	IFIT3	-3.159	0.00498
	ENSBTAG00000010015	NMRAL1	2.328	0.0341
	ENSBTAG00000010069	EGR1	-2.772	0.00104
	ENSBTAG00000010630		-2.38054	0.0335639
	ENSBTAG00000011101	EML6	-2.502	0.0856
	ENSBTAG00000011316	ZC3H12A	2.263	0.0863
	ENSBTAG00000011515	SELL	-3.799	0.000175
	ENSBTAG00000012319	KCNE5	2.844	0.0123
	ENSBTAG00000012409	POSTN	-2.64	0.0867
	ENSBTAG00000012630	PAMR1	2.63	0.0549
	ENSBTAG00000012638	S100A12	-3.888	0.000166
	ENSBTAG00000012931	Pln	-2.446	0.034
	ENSBTAG00000013196	STK17B	-2.681	0.0412
	ENSBTAG00000013278	MAGIX	2.208	0.0582
	ENSBTAG00000013334	CSF3R	-3.798	9.97e-05
	ENSBTAG00000013860	GADD45A	-2.187	0.0595
	ENSBTAG00000014402	GIMAP8	-3.587	0.000626
	ENSBTAG00000014612	DOCK2	-2.551	0.0752
	ENSBTAG00000015710	CD3E	-2.786	0.0193
	ENSBTAG00000015766	ZFPM1	2.344	0.0863
	ENSBTAG00000015781	TRMT13	-2.205	0.0985
	ENSBTAG00000016357	VNN2	-3.085	0.00448
	ENSBTAG00000017135	CTSS	-2.255	0.0861
	ENSBTAG00000017455	ADAM9	-2.449	0.00869
	ENSBTAG00000017863	SRGN	-3.805	3.96e-05
	ENSBTAG00000018227	SLC4A7	-3.158	0.0011
	ENSBTAG00000018499		2.97273	0.00151432
	ENSBTAG00000018528	USP45	-2.484	0.0898
	ENSBTAG00000018785	TUBB1	-3.916	0.000175
	ENSBTAG00000018909	CREB5	-2.799	0.00816
	ENSBTAG00000019577	ACKR4	-4.144	8.56e-05
	ENSBTAG00000020393	METTL21C	-2.974	0.000909
	ENSBTAG00000020602	IDO1	-5.369	3.2e-08
	ENSBTAG00000020772	ARHGAP45	-2.849	0.0104
	ENSBTAG00000020884	CASP4	-2.474	0.0863
	ENSBTAG00000020923		2.81618	0.00509934
	ENSBTAG00000023144	PTPRC	-3.976	3.96e-05
	ENSBTAG00000024115		2.22337	0.0548468
	ENSBTAG00000026326	SPN	-2.772	0.0234
	ENSBTAG00000026637		-3.50924	0.000564104
	ENSBTAG00000026779	LYZ	-4.619	1.42e-05
	ENSBTAG00000027246	UBD	-3.777	0.00027
	ENSBTAG00000029926		-2.60208	0.0594911
	ENSBTAG00000030885	SSC5D	2.509	0.0895
	ENSBTAG00000031750		-3.12025	0.00416471
	ENSBTAG00000031814	SDS	-3.663	3.96e-05
	ENSBTAG00000033897		2.37866	0.0123166
	ENSBTAG00000037644	HBD	-2.806	0.00346
	ENSBTAG00000038034	ZNF628	2.854	0.000874
	ENSBTAG00000039708	AJM1	2.283	0.0277
	ENSBTAG00000044073	CD248	2.274	0.0758
	ENSBTAG00000044105	FOXO1	-2.192	0.0876
	ENSBTAG00000048155	FCN1	-2.749	0.0413
	ENSBTAG00000048980		-3.32125	0.000197263
	ENSBTAG00000050846		-2.83609	0.00644321
	ENSBTAG00000050859		2.43233	0.0617245
	ENSBTAG00000051072	AQP4	-2.432	0.0123
	ENSBTAG00000051341	FZD9	2.244	0.0898
	ENSBTAG00000051519		-2.34377	0.0617245
	ENSBTAG00000052369		2.95682	0.0107919
	ENSBTAG00000053050	SAMD9	-3.465	0.000803
	ENSBTAG00000055197		-3.97807	0.000145379
	ENSBTAG00000055240		-3.31319	0.00294037

## Sheet: Supplementary table 1f
Supplementary Table 1f - All differentially expressed genes for Holstein-Friesian steers offered the high-concentrate 2 diet.
Breed-Diet	Ensembl Gene ID	Gene name	Fold change	FDR
CH-H2	ENSBTAG00000005714	ACTC1	-3.161	0.00287
	ENSBTAG00000010069	EGR1	3.931	0.000292
	ENSBTAG00000014069	PDK4	-2.54	0.0941
	ENSBTAG00000037794	MYH4	3.632	0.00476

## Sheet: Supplemental table 1g
Supplementary Table 1g - Genes affected by the interactive effect of diet and breed
Contrast	Ensembl Gene ID	Gene name	FDR
Diet v Breed	ENSBTAG00000000163	DDIT4	0.000651348
	ENSBTAG00000000396	PIM1	0.00279297
	ENSBTAG00000000507	NR4A1	0.00672947
	ENSBTAG00000003650	NR4A2	0.000561979
	ENSBTAG00000004037	JUN	0.000815575
	ENSBTAG00000004322	FOS	3.50657e-05
	ENSBTAG00000004659	COQ10B	0.00110856
	ENSBTAG00000007506	CACNG7	0.0204997
	ENSBTAG00000008182	FOSB	0.000462766
	ENSBTAG00000008573	ZFP36	0.000462766
	ENSBTAG00000009844	CCN1	0.000561979
	ENSBTAG00000011316	ZC3H12A	0.000561979
	ENSBTAG00000011810	ANGPTL2	0.00831783
	ENSBTAG00000012046	JUNB	5.52296e-08
	ENSBTAG00000012172	MIDN	0.0496441
	ENSBTAG00000015711	BTG2	0.0061356
	ENSBTAG00000018431	NAV2	0.018108
	ENSBTAG00000023929	FOSL2	0.028782
	ENSBTAG00000027425	CCDC190	0.0053828
	ENSBTAG00000038464	PLIN5	0.00639245
	ENSBTAG00000046218	KLF11	0.000465727
	ENSBTAG00000046307	CEBPD	0.00742367
	ENSBTAG00000052226		0.0201242
