# Supplementary material for: Effect of breed and diet on the M. longissimus thoracis et lumborum transcriptome of steers divergent for residual feed intake
Source: Sci Rep. 2023 Jun 3;13:9034. doi: 10.1038/s41598-023-35661-z (PMC10239520; doi:10.1038/s41598-023-35661-z)
Supplement: Supplementary file 2 — Supplementary Table 2. [file 41598_2023_35661_MOESM2_ESM.xlsx]

## Sheet: Supplementary table 2a
Supplementary table S2a. All canonical pathways identified as significantly enriched by IPA for Charolais steers offered the high concentrate 1 diet.
Pathway	P-value	Genes
Acute Phase Response Signaling	1e-13	AHSG,C5,CP,FGB,FGG,HPX,NFKBIA,ORM1,PLG,SERPINA3
Coagulation System	1.86209e-05	FGB,FGG,PLG
LXR/RXR Activation	3.16228e-05	AHSG,HPX,ORM1,VTN
FXR/RXR Activation	3.46737e-05	AHSG,HPX,ORM1,VTN
Extrinsic Prothrombin Activation Pathway	0.000251189	FGB,FGG
Calcium Signaling	0.000288403	CHRND,MYH6,MYH8,TNNT2
Intrinsic Prothrombin Activation Pathway	0.0017378	FGB,FGG
Agranulocyte Adhesion and Diapedesis	0.00380189	C5,MYH6,MYH8
L-serine Degradation	0.00436516	SDS
Glucocorticoid Receptor Signaling	0.01	FGG,HLA-DQA2,NDUFA3,NFKBIA
Glycine Betaine Degradation	0.0144544	SDS
GP6 Signaling Pathway	0.0151356	FGB,FGG
SNARE Signaling Pathway	0.0169824	MYH6,MYH8
IL-12 Signaling and Production in Macrophages	0.0169824	NFKBIA,ORM1
Iron homeostasis signaling pathway	0.0177828	CP,HPX
Assembly of RNA Polymerase III Complex	0.0190546	BDP1
Cellular Effects of Sildenafil (Viagra)	0.0204174	MYH6,MYH8
Isoleucine Degradation I	0.0263027	SDS
Tight Junction Signaling	0.0281838	MYH6,MYH8
Valine Degradation I	0.0301995	SDS
Production of Nitric Oxide and Reactive Oxygen Species in Macrophages	0.0323594	NFKBIA,ORM1
Hepatic Fibrosis / Hepatic Stellate Cell Activation	0.0331131	MYH6,MYH8
ID1 Signaling Pathway	0.0346737	CHRND,EGR1
ILK Signaling	0.0346737	MYH6,MYH8
Pregnenolone Biosynthesis	0.0389045	MICAL2
RHOGDI Signaling	0.0398107	MYH6,MYH8
Histidine Degradation VI	0.040738	MICAL2
Ubiquinol-10 Biosynthesis (Eukaryotic)	0.0436516	MICAL2
TNFR2 Signaling	0.0457088	NFKBIA
4-1BB Signaling in T Lymphocytes	0.0489779	NFKBIA

## Sheet: Supplementary table 2b
Supplementary table S2b. All canonical pathways identified as significantly enriched by IPA for Charolais steers offered the zero-grazed grass diet.
Pathway	P-value	Genes
Hepatic Fibrosis / Hepatic Stellate Cell Activation	5.49541e-06	CCN2,MYH4,MYH6,SERPINE1
Apelin Cardiac Fibroblast Signaling Pathway	9.33254e-05	CCN2,SERPINE1
Oxytocin Signaling Pathway	0.000660693	MYH4,MYH6,NPR3
SNARE Signaling Pathway	0.00323594	MYH4,MYH6
Tight Junction Signaling	0.00549541	MYH4,MYH6
ILK Signaling	0.00691831	MYH4,MYH6
Agranulocyte Adhesion and Diapedesis	0.00776247	MYH4,MYH6
RHOGDI Signaling	0.00794328	MYH4,MYH6
Calcium Signaling	0.00812831	MYH4,MYH6
Oleate Biosynthesis II (Animals)	0.00812831	SCD
Actin Cytoskeleton Signaling	0.0102329	MYH4,MYH6
LPS/IL-1 Mediated Inhibition of RXR Function	0.0109648	FABP4,GSTM3
Pregnenolone Biosynthesis	0.0169824	MICAL2
Pulmonary Fibrosis Idiopathic Signaling Pathway	0.017378	CCN2,SERPINE1
Histidine Degradation VI	0.017378	MICAL2
Ubiquinol-10 Biosynthesis (Eukaryotic)	0.0186209	MICAL2
Oxytocin In Spinal Neurons Signaling Pathway	0.0218776	NPR3
Coagulation System	0.0218776	SERPINE1
Glutathione-mediated Detoxification	0.0229087	GSTM3
Hepatic Fibrosis Signaling Pathway	0.0281838	CCN2,SERPINE1
PXR/RXR Activation	0.0398107	SCD
Antiproliferative Role of Somatostatin Receptor 2	0.047863	NPR3
Maturity Onset Diabetes of Young (MODY) Signaling	0.047863	ADIPOQ

## Sheet: Supplementary table 2c
Supplementary table S2c. All canonical pathways identified as significantly enriched by IPA for Charolais steers offered the high concentrate 2 diet.
Pathway	P-value	Genes
Stearate Biosynthesis I (Animals)	1.65959e-05	ACSM1,ELOVL6,FASN
Extrinsic Prothrombin Activation Pathway	7.24436e-05	FGB,FGG
FXR/RXR Activation	0.000131826	ALB,FASN,PCK2
Coagulation System	0.000354813	FGB,FGG
Interferon Signaling	0.000371535	MX1,OAS1
Acute Phase Response Signaling	0.00040738	ALB,FGB,FGG
Intrinsic Prothrombin Activation Pathway	0.000512861	FGB,FGG
AMPK Signaling	0.000912011	ADIPOQ,FASN,PCK2
Fatty Acid Biosynthesis Initiation II	0.00158489	FASN
TR/RXR Activation	0.00204174	FASN,THRSP
Palmitate Biosynthesis I (Animals)	0.00239883	FASN
Creatine-phosphate Biosynthesis	0.00398107	CKB
LXR/RXR Activation	0.0042658	ALB,FASN
GP6 Signaling Pathway	0.00457088	FGB,FGG
Tryptophan Degradation to 2-amino-3-carboxymuconate Semialdehyde	0.0047863	IDO1
Type II Diabetes Mellitus Signaling	0.00660693	ACSM1,ADIPOQ
NAD biosynthesis II (from tryptophan)	0.0102329	IDO1
PPARα/RXRα Activation	0.0104713	ADIPOQ,FASN
Fatty Acid Activation	0.0120226	ACSM1
γ-linolenate Biosynthesis II (Animals)	0.0151356	ACSM1
Mitochondrial L-carnitine Shuttle Pathway	0.0151356	ACSM1
LPS/IL-1 Mediated Inhibition of RXR Function	0.017378	ACSM1,FABP4
Tryptophan Degradation III (Eukaryotic)	0.0218776	IDO1
Fatty Acid β-oxidation I	0.0281838	ACSM1
Triacylglycerol Biosynthesis	0.0389045	ELOVL6

## Sheet: Supplementary table 2d
Supplementary table S2d. All canonical pathways identified as significantly enriched by IPA for Holstein-Friesian steers offered the high concentrate 1 diet.
Pathway	P-value	Genes
TNFR2 Signaling	0.000645654	FOS,MAP3K14
April Mediated Signaling	0.00112202	FOS,MAP3K14
B Cell Activating Factor Signaling	0.0011749	FOS,MAP3K14
Tight Junction Signaling	0.0011749	FOS,MYH6,MYL6B
Acute Phase Response Signaling	0.00131826	FOS,MAP3K14,ORM1
Production of Nitric Oxide and Reactive Oxygen Species in Macrophages	0.00144544	FOS,MAP3K14,ORM1
ILK Signaling	0.00162181	FOS,MYH6,MYL6B
TNFR1 Signaling	0.00169824	FOS,MAP3K14
CD27 Signaling in Lymphocytes	0.00204174	FOS,MAP3K14
CD40 Signaling	0.00281838	FOS,MAP3K14
IL-10 Signaling	0.00323594	FOS,MAP3K14
Toll-like Receptor Signaling	0.00380189	FOS,MAP3K14
Oxytocin Signaling Pathway	0.0042658	FOS,MYH6,MYL6B
LPS-stimulated MAPK Signaling	0.00446684	FOS,MAP3K14
RANK Signaling in Osteoclasts	0.00512861	FOS,MAP3K14
IL-1 Signaling	0.0057544	FOS,MAP3K14
PPAR Signaling	0.00707946	FOS,MAP3K14
Oxidative Phosphorylation	0.00758578	MT-CO3,MT-ND3
IL-6 Signaling	0.01	FOS,MAP3K14
HGF Signaling	0.0104713	FOS,MAP3K14
SNARE Signaling Pathway	0.0112202	MYH6,MYL6B
IL-12 Signaling and Production in Macrophages	0.0112202	FOS,ORM1
Estrogen Receptor Signaling	0.0120226	FOS,MT-ND3,MYL6B
CXCR4 Signaling	0.0169824	FOS,MYL6B
Mitochondrial Dysfunction	0.017378	MT-CO3,MT-ND3
Erythropoietin Signaling Pathway	0.018197	FOS,HBD
Tumor Microenvironment Pathway	0.0186209	FOS,MAP3K14
IL-17 Signaling	0.0204174	FOS,MAP3K14
GNRH Signaling	0.0213796	FOS,MAP3K14
Agranulocyte Adhesion and Diapedesis	0.0263027	MYH6,MYL6B
RHOGDI Signaling	0.0263027	MYH6,MYL6B
Calcium Signaling	0.0269153	MYH6,MYL6B
EIF2 Signaling	0.0281838	RPL12,RPL38
Glucocorticoid Receptor Signaling	0.0301995	FOS,MAP3K14,MT-ND3
IL-17A Signaling in Gastric Cells	0.0301995	FOS
Actin Cytoskeleton Signaling	0.0338844	MYH6,MYL6B
4-1BB Signaling in T Lymphocytes	0.0389045	MAP3K14
Signaling by Rho Family GTPases	0.0398107	FOS,MYL6B
TWEAK Signaling	0.042658	MAP3K14
Opioid Signaling Pathway	0.042658	FOS,FOSB
IL-17A Signaling in Fibroblasts	0.0436516	FOS
Acetone Degradation I (to Methylglyoxal)	0.0457088	CYP4B1
G-Protein Coupled Receptor Signaling	0.0489779	FOS,MAP3K14,MYL6B

## Sheet: Supplementary table 2e
Supplementary Table 2e - All canonical pathways identified as significantly enriched by IPA for Holstein-Friesian steers offered the zero grased grass diet.
Pathway	P-value	Genes
Primary Immunodeficiency Signaling	0.000630957	CD3E,PTPRC,ZAP70
VEGF Signaling	0.00323594	ACTC1,FOXO1,ROCK2
Fatty Acid β-oxidation I	0.00512861	SDS,SLC27A6
B Cell Development	0.00758578	PTPRC,SPN
L-serine Degradation	0.00891251	SDS
Cell Cycle: G2/M DNA Damage Checkpoint Regulation	0.00977237	CDC25B,GADD45A
Factors Promoting Cardiogenesis in Vertebrates	0.0107152	CREB5,FZD9,ROCK2
PCP (Planar Cell Polarity) Pathway	0.0138038	FZD9,ROCK2
WNT/Ca+ pathway	0.0165959	CREB5,FZD9
Remodeling of Epithelial Adherens Junctions	0.0177828	ACTC1,TUBB1
Tryptophan Degradation to 2-amino-3-carboxymuconate Semialdehyde	0.0177828	IDO1
Axonal Guidance Signaling	0.0177828	ADAM9,FZD9,NTN4,ROCK2,TUBB1
G-Protein Coupled Receptor Signaling	0.018197	ACKR4,CREB5,FOXO1,FZD9,NPR3,ROCK2
Granulocyte Adhesion and Diapedesis	0.0190546	ACKR4,CSF3R,SELL
Leukocyte Extravasation Signaling	0.0199526	ACTC1,ROCK2,SPN
Clathrin-mediated Endocytosis Signaling	0.0199526	ACTC1,LYZ,UBD
Caveolar-mediated Endocytosis Signaling	0.0213796	ACTC1,CD55
Gap Junction Signaling	0.0213796	ACTC1,NPR3,TUBB1
VDR/RXR Activation	0.0229087	FOXO1,GADD45A
Agranulocyte Adhesion and Diapedesis	0.0263027	ACKR4,ACTC1,SELL
Autophagy	0.0263027	ATG101,CREB5,FOXO1
Ketolysis	0.0295121	BDH1
Glycine Betaine Degradation	0.0295121	SDS
Pyroptosis Signaling Pathway	0.0316228	CASP4,GBP1
Ketogenesis	0.0323594	BDH1
Protein Kinase A Signaling	0.0338844	CDC25B,CREB5,PTPRC,ROCK2
ATM Signaling	0.0354813	CREB5,GADD45A
NAD biosynthesis II (from tryptophan)	0.0380189	IDO1
Virus Entry via Endocytic Pathways	0.0389045	ACTC1,CD55
Systemic Lupus Erythematosus In T Cell Signaling Pathway	0.042658	CASP4,CD3E,CREB5,GADD45A,ROCK2
Fatty Acid Activation	0.0436516	SLC27A6
IL-13 Signaling Pathway	0.0467735	POSTN,ROCK2

## Sheet: Supplementary table 2f
Supplementary Table 2f - All canonical pathways identified as significantly enriched by IPA for Holstein-Friesian steers offered thehigh-concentrate 2 diet.
Pathway	P-value	Genes
Tight Junction Signaling	0.000331131	ACTC1,MYH4
ILK Signaling	0.000416869	ACTC1,MYH4
Agranulocyte Adhesion and Diapedesis	0.00047863	ACTC1,MYH4
RHOGDI Signaling	0.00047863	ACTC1,MYH4
Calcium Signaling	0.000489779	ACTC1,MYH4
Actin Cytoskeleton Signaling	0.000630957	ACTC1,MYH4
Pulmonary Fibrosis Idiopathic Signaling Pathway	0.00109648	ACTC1,EGR1
Mechanisms of Viral Exit from Host Cells	0.00691831	ACTC1
MSP-RON Signaling Pathway	0.00977237	ACTC1
Remodeling of Epithelial Adherens Junctions	0.0114815	ACTC1
Agrin Interactions at Neuromuscular Junction	0.011749	ACTC1
Caveolar-mediated Endocytosis Signaling	0.0125893	ACTC1
Crosstalk between Dendritic Cells and Natural Killer Cells	0.0151356	ACTC1
Fcγ Receptor-mediated Phagocytosis in Macrophages and Monocytes	0.0158489	ACTC1
Death Receptor Signaling	0.0158489	ACTC1
VEGF Signaling	0.0165959	ACTC1
Virus Entry via Endocytic Pathways	0.017378	ACTC1
Paxillin Signaling	0.018197	ACTC1
CDK5 Signaling	0.0190546	EGR1
Regulation of Actin-based Motility by Rho	0.0194984	ACTC1
RHOA Signaling	0.020893	ACTC1
SNARE Signaling Pathway	0.0229087	MYH4
Reelin Signaling in Neurons	0.0234423	PDK4
Epithelial Adherens Junction Signaling	0.0263027	MYH4
CXCR4 Signaling	0.0281838	EGR1
Germ Cell-Sertoli Cell Junction Signaling	0.0281838	ACTC1
GNRH Signaling	0.0316228	EGR1
Regulation Of The Epithelial Mesenchymal Transition By Growth Factors Pathway	0.0316228	EGR1
Leukocyte Extravasation Signaling	0.0323594	ACTC1
Clathrin-mediated Endocytosis Signaling	0.0323594	ACTC1
Hepatic Fibrosis / Hepatic Stellate Cell Activation	0.0323594	MYH4
Regulation of the Epithelial-Mesenchymal Transition Pathway	0.0323594	EGR1
Gap Junction Signaling	0.0331131	ACTC1
ID1 Signaling Pathway	0.0331131	EGR1
Sertoli Cell-Sertoli Cell Junction Signaling	0.0338844	ACTC1
Integrin Signaling	0.0354813	ACTC1
EIF2 Signaling	0.0371535	ACTC1
NRF2-mediated Oxidative Stress Response	0.0389045	ACTC1
Signaling by Rho Family GTPases	0.0446684	ACTC1
Oxytocin Signaling Pathway	0.0467735	MYH4
Senescence Pathway	0.0489779	PDK4
