# Supplementary material for: Effect of breed and diet on the M. longissimus thoracis et lumborum transcriptome of steers divergent for residual feed intake
Source: Sci Rep. 2023 Jun 3;13:9034. doi: 10.1038/s41598-023-35661-z (PMC10239520; doi:10.1038/s41598-023-35661-z)
Supplement: Supplementary file 3 — Supplementary Table 3. [file 41598_2023_35661_MOESM3_ESM.xlsx]

## Sheet: Supplementary table 3a
Supplementary table S3a. Biological functions identified as significantly enriched by IPA for Charolais steers offered the high concentrate 1 diet.
Category	p-value	Genes
Cellular Compromise	7.31E-10-2.39E-03	AHSG,C5,FGB,FGG,MICAL2,MYH6,NR4A3,ORM1,PLEK,PLG,SERPINA3,TNNT2,VTN
Cell-To-Cell Signaling and Interaction	3.27E-07-2.27E-03	AHSG,C5,CIDEC,CISH,CP,EGR1,FGB,FGG,HPX,NFKBIA,NR4A3,ORM1,PLEK,PLG,TNNT2,VTN
Cellular Development	3.95E-06-2.18E-03	BTG2,C5,CISH,CSRP3,EGR1,HES1,HPX,INHA,MYH6,NFKBIA,NR4A3,PLG,SERPINA3,SOX18,TBX3,VTN
Cellular Assembly and Organization	2.57E-05-2.18E-03	C5,EGR1,FGB,FGG,HES1,HPX,MICAL2,MYH6,MYH8,NFKBIA,PLEK,PLG,SERPINA3,TNNT2,VTN
Cell Morphology	4.35E-05-2.42E-03	C5,CHRND,CISH,CP,CSRP3,EGR1,HES1,INHA,MYH6,NFKBIA,NR4A3,PLEK,PLG,SERPINA3,TNNT2,VTN
Cell Cycle	4.82E-05-1.81E-03	AHSG,BTG2,C5,CIDEC,CISH,EGR1,HES1,INHA,NFKBIA,NR4A3,PLG,TBX3
Gene Expression	4.82E-05-1.81E-03	BDP1,BTG2,CHRND,CIDEC,CISH,CSRP3,EGR1,HES1,NFKBIA,NR4A3,PLG,SOX18,TBX3
Cell Death and Survival	5.44E-05-2.37E-03	BTG2,C5,CIDEC,CISH,EGR1,HES1,INHA,MICAL2,MYH6,NFKBIA,NR4A3,PLG,SERPINA3,TBX3,TNNT2,VTN
Cellular Function and Maintenance	6.13E-05-2.42E-03	AHSG,C5,CHRND,CISH,CP,CSRP3,EGR1,FGG,HES1,HPX,MYH6,NFKBIA,PLEK,PLG,SERPINA3,TNNT2,VTN
Cellular Movement	7.52E-05-2.22E-03	AHSG,BTG2,C5,EGR1,FGB,HES1,MYH6,NFKBIA,NR4A3,ORM1,PLG,SERPINA3,TBX3,VTN
Molecular Transport	7.52E-05-1.58E-03	AHSG,C5,CIDEC,CISH,CP,EGR1,INHA,NFKBIA,PLG,VTN
Small Molecule Biochemistry	7.52E-05-2.27E-03	AHSG,C5,CIDEC,CISH,CP,EGR1,HPX,INHA,MYH6,MYH8,NFKBIA,PLG,VTN
Cellular Growth and Proliferation	9.9E-05-2.18E-03	BTG2,C5,CISH,CSRP3,EGR1,HES1,HPX,INHA,MYH6,NFKBIA,NR4A3,ORM1,PLG,SERPINA3,SOX18,TBX3,VTN
Protein Synthesis	3.24E-04-1.6E-03	AHSG,CP,FGG,HES1,NDUFA3,PLG,SDS
Lipid Metabolism	3.88E-04-2.15E-03	AHSG,C5,CIDEC,CISH,EGR1,INHA,NFKBIA,PLG,VTN
Drug Metabolism	6.27E-04-2.15E-03	C5,EGR1,INHA,PLG,VTN
Vitamin and Mineral Metabolism	6.27E-04-6.27E-04	EGR1,INHA,PLG
Protein Trafficking	7.76E-04-7.76E-04	PLEK,VTN
Free Radical Scavenging	1.1E-03-1.1E-03	C5,CIDEC,CP,NFKBIA
Amino Acid Metabolism	1.47E-03-1.47E-03	CP
Carbohydrate Metabolism	1.47E-03-1.47E-03	VTN
Energy Production	1.47E-03-2.27E-03	CP,MYH6,MYH8
Post-Translational Modification	1.47E-03-1.6E-03	AHSG,CP,HES1,NDUFA3,SDS
Cell Signaling	1.6E-03-1.6E-03	AHSG,HES1,NDUFA3,SDS
Nucleic Acid Metabolism	2.27E-03-2.27E-03	MYH6,MYH8

## Sheet: Supplementary table 3b
Supplementary table S3b. Biological functions identified as significantly enriched by IPA for Charolais steers offered the zero-grazed grass diet.
Category	p-value	Genes
Lipid Metabolism	9.22E-09-6.29E-03	ADIPOQ,CIDEC,FABP4,SCD,SERPINE1,THRSP
Molecular Transport	9.22E-09-6.29E-03	ADIPOQ,CCN2,CIDEC,FABP4,NPR3,SCD,SERPINE1,THRSP,TRARG1
Small Molecule Biochemistry	9.22E-09-6.29E-03	ADIPOQ,CCN2,CIDEC,FABP4,GSTM3,SCD,SERPINE1,THRSP,TRARG1
Connective Tissue Development and Function	3.34E-08-6.29E-03	ADIPOQ,CCN2,CIDEC,FABP4,NPR3,SCD,SERPINE1
Cell Morphology	6.35E-08-6.29E-03	ADIPOQ,CCN2,CIDEC,MYH4,MYH6,NPR3,SERPINE1,THRSP
Tissue Morphology	1.76E-07-6.01E-03	ADIPOQ,CCN2,CIDEC,FABP4,MYH4,MYH6,NPR3,SCD,SERPINE1
Organismal Functions	3.46E-07-5.66E-03	ADIPOQ,CIDEC,FABP4,SCD,SERPINE1
Carbohydrate Metabolism	4.08E-07-6.29E-03	ADIPOQ,CCN2,CIDEC,FABP4,SCD,SERPINE1,THRSP,TRARG1
Tissue Development	1.33E-06-6.29E-03	ADIPOQ,CCN2,CIDEC,FABP4,MYH6,NPR3,SCD,SERPINE1,THRSP
Protein Synthesis	3.83E-06-3.68E-03	ADIPOQ,CIDEC,FABP4,NPR3,SCD,SERPINE1
Cardiovascular System Development and Function	9.12E-06-6.29E-03	ADIPOQ,CCN2,CIDEC,FABP4,MYH6,NPR3,SERPINE1
Hematological System Development and Function	9.12E-06-6.2E-03	ADIPOQ,CCN2,CIDEC,FABP4,MYH6,NPR3,SERPINE1
Cellular Development	9.91E-06-6.29E-03	ADIPOQ,CCN2,FABP4,MYH6,NPR3,SCD,SERPINE1
Organ Morphology	1.15E-05-6.29E-03	ADIPOQ,CCN2,CIDEC,MYH4,MYH6,NPR3,SCD,SERPINE1
Organismal Development	1.15E-05-6.29E-03	ADIPOQ,CCN2,CIDEC,FABP4,MYH4,MYH6,NPR3,SCD,SERPINE1,THRSP
Endocrine System Development and Function	1.24E-05-5.66E-03	ADIPOQ,CIDEC,FABP4,SCD,SERPINE1
Cell-To-Cell Signaling and Interaction	1.66E-05-5.03E-03	ADIPOQ,CCN2,CIDEC,MICAL2,SCD,SERPINE1
Immune Cell Trafficking	1.66E-05-6.2E-03	ADIPOQ,CCN2,FABP4,MYH6,SERPINE1
Skeletal and Muscular System Development and Function	1.88E-05-6.29E-03	ADIPOQ,CCN2,MYH4,MYH6,NPR3,SCD,SERPINE1
Organ Development	2.03E-05-5.78E-03	ADIPOQ,CCN2,CIDEC,FABP4,MYH6,NPR3,SCD,SERPINE1,THRSP
Energy Production	2.35E-05-4.41E-03	ADIPOQ,CIDEC,FABP4,SCD,SERPINE1
Cellular Growth and Proliferation	2.38E-05-6.29E-03	ADIPOQ,CCN2,FABP4,MYH6,NPR3,SERPINE1
Cellular Movement	3.16E-05-6.41E-03	ADIPOQ,CCN2,FABP4,MYH6,SERPINE1
Hair and Skin Development and Function	3.16E-05-3.78E-03	ADIPOQ,CCN2,SERPINE1
Nucleic Acid Metabolism	3.88E-05-4.41E-03	ADIPOQ,SCD
Cell Death and Survival	4.43E-05-6.29E-03	ADIPOQ,CCN2,CIDEC,FABP4,MICAL2,MYH4,MYH6,SCD,SERPINE1,THRSP
Hepatic System Development and Function	1.02E-04-5.66E-03	ADIPOQ,CCN2,CIDEC,SCD,SERPINE1
Embryonic Development	2E-04-6.41E-03	ADIPOQ,CCN2,MYH6,SCD,SERPINE1,THRSP
Reproductive System Development and Function	2E-04-6.29E-03	ADIPOQ,CCN2,CIDEC,NPR3,SERPINE1,THRSP
Cellular Assembly and Organization	2.06E-04-5.66E-03	ADIPOQ,CCN2,CIDEC,FABP4,MICAL2,MYH6,SCD
Digestive System Development and Function	2.81E-04-5.66E-03	ADIPOQ,CCN2,CIDEC,SCD,SERPINE1
Visual System Development and Function	5.6E-04-2.52E-03	ADIPOQ,CCN2,SERPINE1
Lymphoid Tissue Structure and Development	7.25E-04-5.66E-03	ADIPOQ,CCN2,FABP4,MYH6,SERPINE1
Cellular Function and Maintenance	7.69E-04-6.29E-03	ADIPOQ,CCN2,FABP4,SCD,SERPINE1,THRSP
Nervous System Development and Function	8.99E-04-5.66E-03	ADIPOQ,CCN2,GSTM3,NPR3,SERPINE1
Cell Cycle	9.3E-04-5.03E-03	ADIPOQ,CCN2,CIDEC,SCD
Gene Expression	9.3E-04-1.33E-03	ADIPOQ,CCN2,CIDEC,SCD
Cellular Compromise	1.14E-03-6.29E-03	ADIPOQ,CCN2,MYH6,SCD
Cellular Response to Therapeutics	2.52E-03-2.52E-03	SCD
Renal and Urological System Development and Function	2.52E-03-2.54E-03	ADIPOQ,SERPINE1
Behavior	2.66E-03-2.66E-03	ADIPOQ,CIDEC,SCD
Cell Signaling	3.03E-03-6.28E-03	ADIPOQ,FABP4,NPR3
Humoral Immune Response	3.15E-03-3.15E-03	ADIPOQ
Vitamin and Mineral Metabolism	3.24E-03-3.24E-03	FABP4,SCD
Hematopoiesis	5.66E-03-6.29E-03	ADIPOQ
Post-Translational Modification	6.28E-03-6.28E-03	ADIPOQ,FABP4

## Sheet: Supplementary table 3c
Supplementary table S3c. Biological functions identified as significantly enriched by IPA for Charolais steers offered the high concentrate 2 diet.
Category	p-value	Genes
Lipid Metabolism	1.18E-10-8.47E-03	ACSM1,ADIPOQ,ALB,CIDEC,ELOVL6,FABP4,FASN,MX1,PCK2,THRSP
Molecular Transport	1.18E-10-7.96E-03	ADIPOQ,ALB,CIDEC,ELOVL6,FABP4,FASN,FGB,FGG,PCK2,SCN3B,THRSP,TRARG1
Small Molecule Biochemistry	1.18E-10-8.47E-03	ACSM1,ADIPOQ,ALB,CIDEC,CKB,ELOVL6,FABP4,FASN,IDO1,MX1,OAS1,PCK2,THRSP,TRARG1
Cellular Movement	1.44E-06-6.73E-03	ADIPOQ,ALB,FABP4,FASN,FGB,IDO1,MYH6
Hematological System Development and Function	1.21E-05-8.1E-03	ADIPOQ,ALB,FABP4,FASN,FGB,FGG,IDO1,MYH6
Immune Cell Trafficking	1.21E-05-7.96E-03	ADIPOQ,ALB,FABP4,FASN,FGB,FGG,IDO1,MYH6
Carbohydrate Metabolism	1.27E-05-7.96E-03	ADIPOQ,ALB,CIDEC,FABP4,FASN,OAS1,PCK2,THRSP,TRARG1
Cell Morphology	1.74E-05-7.96E-03	ADIPOQ,ALB,CIDEC,FASN,IDO1,MYH6,THRSP
Digestive System Development and Function	2.17E-05-5.13E-03	ADIPOQ,ALB,CIDEC,ELOVL6,FASN
Endocrine System Development and Function	2.17E-05-7.17E-03	ADIPOQ,CIDEC,FABP4,FASN
Hepatic System Development and Function	2.17E-05-5.13E-03	ADIPOQ,ALB,CIDEC,ELOVL6,FASN
Cardiovascular System Development and Function	3.31E-05-7.96E-03	ADAMTS8,ADIPOQ,CIDEC,FABP4,FASN,FGB,FGG,IDO1,MYH6,SCN3B
Organ Development	3.31E-05-6.37E-03	ADIPOQ,ALB,CIDEC,ELOVL6,FABP4,FASN,IDO1,MYH6,SCN3B,THRSP
Organ Morphology	3.31E-05-8.47E-03	ADIPOQ,ALB,CIDEC,CKB,FASN,IDO1,MYH6,SCN3B
Cell-To-Cell Signaling and Interaction	5.34E-05-8.26E-03	ADIPOQ,ALB,CIDEC,FASN,FGB,FGG,IDO1
Organismal Functions	6.26E-05-7.17E-03	ADIPOQ,CIDEC,CKB,FABP4,FASN,FGG
Tissue Morphology	9.26E-05-7.96E-03	ADIPOQ,CIDEC,FABP4,FASN,FGB,FGG,IDO1,MYH6,PCK2
Amino Acid Metabolism	1.26E-04-5.58E-03	ALB,CKB,IDO1
Energy Production	1.26E-04-5.58E-03	ADIPOQ,ALB,FABP4,FASN,IDO1,PCK2
Post-Translational Modification	1.26E-04-1.6E-03	ALB,IDO1
Humoral Immune Response	1.38E-04-3.99E-03	ADIPOQ,ALB
Cellular Compromise	1.45E-04-6.37E-03	ADIPOQ,ALB,FGB,FGG,MYH6
Cell Death and Survival	2.24E-04-8.68E-03	ADIPOQ,ALB,CIDEC,FABP4,FASN,IDO1,MX1,MYH6,OAS1,PCK2,SCN3B
Cellular Assembly and Organization	3.34E-04-6.37E-03	ADIPOQ,ALB,CIDEC,CKB,FABP4,FASN,FGB,FGG,IDO1,MYH6
Connective Tissue Development and Function	3.75E-04-7.96E-03	ADIPOQ,ALB,CIDEC,FABP4,FASN,IDO1,PCK2
Nervous System Development and Function	4.63E-04-8.47E-03	ADIPOQ,ALB,CKB,FASN,FGG
Cellular Development	7.99E-04-8.1E-03	ADAMTS8,ADIPOQ,ALB,FABP4,FASN,IDO1,MYH6
Cellular Function and Maintenance	7.99E-04-7.96E-03	ADAMTS8,ADIPOQ,ALB,FABP4,FASN,FGB,FGG,IDO1,OAS1,THRSP
Cellular Growth and Proliferation	7.99E-04-8.75E-03	ADAMTS8,ADIPOQ,ALB,FABP4,FASN,IDO1,MYH6
Drug Metabolism	7.99E-04-8.47E-03	ADIPOQ,ALB,FASN
Nucleic Acid Metabolism	7.99E-04-7.96E-03	ELOVL6,FASN,PCK2
Organismal Development	7.99E-04-8.47E-03	ADAMTS8,ADIPOQ,ALB,CIDEC,CKB,FABP4,FASN,FGG,IDO1,MYH6,THRSP
Tissue Development	7.99E-04-8.1E-03	ADAMTS8,ADIPOQ,ALB,CIDEC,FABP4,FASN,FGB,FGG,IDO1,MX1,MYH6,THRSP
Cell Cycle	9.07E-04-8.75E-03	ADIPOQ,ALB,CIDEC,FASN,OAS1
Embryonic Development	1.09E-03-7.96E-03	ADIPOQ,ALB,FASN,IDO1,MYH6,THRSP
Reproductive System Development and Function	1.09E-03-7.96E-03	ADIPOQ,ALB,CIDEC,FASN,FGG,IDO1,THRSP
Cell Signaling	1.15E-03-3.85E-03	ADIPOQ,ALB,FASN,MX1,OAS1
Respiratory System Development and Function	1.58E-03-1.58E-03	CIDEC,FASN
Lymphoid Tissue Structure and Development	1.6E-03-8.1E-03	ADIPOQ,ALB,FABP4,FASN,IDO1,MYH6
Free Radical Scavenging	1.85E-03-1.85E-03	ADIPOQ,ALB,CIDEC
Cell-mediated Immune Response	2.39E-03-2.39E-03	IDO1
Gene Expression	2.39E-03-8.75E-03	ADIPOQ,ALB,CIDEC,OAS1
Hematopoiesis	2.39E-03-8.1E-03	ADIPOQ,FASN,IDO1
Protein Synthesis	2.63E-03-7.96E-03	ADIPOQ,ALB,CIDEC,FABP4,FGG,SCN3B,TRARG1
Renal and Urological System Development and Function	3.19E-03-4.08E-03	ADIPOQ,IDO1
Protein Trafficking	3.34E-03-7.56E-03	ADIPOQ,FGB,FGG,SCN3B,TRARG1
Skeletal and Muscular System Development and Function	4.98E-03-7.96E-03	ADIPOQ,MYH6,SCN3B
DNA Replication, Recombination, and Repair	5.58E-03-5.58E-03	PCK2
Visual System Development and Function	5.97E-03-5.97E-03	ADAMTS8,ADIPOQ

## Sheet: Supplementary table 3d
Supplementary table S3d. Biological functions identified as significantly enriched by IPA for Holstein-Friesian steers offered the high concentrate 1 diet.
Category	p-value	Genes
Cellular Development	9.05E-06-4.27E-02	ADAMTS8,ANGPTL8,CSRNP1,ETV4,FABP4,FOS,FOSB,MAP3K14,MYH6,NR4A2,ZMIZ2
Connective Tissue Development and Function	9.05E-06-4.49E-02	ANGPTL8,CIDEC,CSRNP1,FABP4,FOS,FOSB,MAP3K14,NR4A2,ZMIZ2
Tissue Development	9.05E-06-4.49E-02	ADAMTS8,ANGPTL8,CIDEC,CSRNP1,ETV4,FABP4,FOS,FOSB,MAP3K14,MYH6,MYL6B,NR4A2,RPL38,ZMIZ2
Lipid Metabolism	1.4E-05-4.49E-02	ANGPTL8,CIDEC,CYP4B1,ELOVL6,FABP4,FOS,FOSB,MAP3K14,NR4A2,ORM1,THRSP
Molecular Transport	1.4E-05-4.49E-02	ANGPTL8,CIDEC,ELOVL6,FABP4,FOS,FOSB,NR4A2,ORM1,THRSP
Small Molecule Biochemistry	1.4E-05-4.49E-02	ANGPTL8,ART5,CIDEC,CYP4B1,EEFSEC,ELOVL6,FABP4,FOS,FOSB,MAP3K14,MT-CO3,MYH6,NR4A2,ORM1,THRSP
Gene Expression	1.85E-05-3.36E-02	ASCC1,CIDEC,CSRNP1,ETV4,FABP4,FOS,FOSB,MAP3K14,NR4A2,RPL12,RPL38,ZMIZ2,ZNF628
Carbohydrate Metabolism	4.52E-04-4.49E-02	CIDEC,FABP4,FOS,MAP3K14,NR4A2,THRSP
Cellular Assembly and Organization	7.32E-04-2.67E-02	ADAMTS8,CIDEC,ETV4,FABP4,FOS,MAP3K14,MYH6,MYL6B
Tissue Morphology	1.12E-03-4.15E-02	ANGPTL8,ASCC1,CIDEC,ETV4,FABP4,FOS,FOSB,MAP3K14,MYH6,NR4A2,ORM1
Cellular Growth and Proliferation	1.17E-03-4.27E-02	ADAMTS8,ETV4,FABP4,FOS,FOSB,MAP3K14,MYH6,NR4A2,ORM1,ZMIZ2
Hematological System Development and Function	1.17E-03-4.49E-02	FABP4,FOS,FOSB,MAP3K14,MT-ND3,MYH6,NR4A2,ORM1
Hematopoiesis	1.17E-03-3.93E-02	FOS,FOSB,MAP3K14,NR4A2
Lymphoid Tissue Structure and Development	1.17E-03-4.49E-02	FABP4,FOS,FOSB,MAP3K14,MYH6,NR4A2
Cardiovascular System Development and Function	1.18E-03-4.04E-02	ADAMTS8,CIDEC,FABP4,FOS,MYH6,NR4A2,ORM1
Cell Cycle	1.18E-03-3.36E-02	CIDEC,FOS,FOSB,MAP3K14,NR4A2
Cell Death and Survival	1.18E-03-4.04E-02	FABP4,FOS,FOSB,MAP3K14,MYH6,NR4A2,RPL38
Cellular Movement	1.18E-03-3.93E-02	ETV4,FABP4,FOS,MAP3K14,MYH6,NR4A2,ORM1
Embryonic Development	1.18E-03-4.38E-02	ADAMTS8,CSRNP1,ETV4,FOS,FOSB,MAP3K14,MYH6,MYL6B,NR4A2,RPL38,THRSP
Endocrine System Development and Function	1.18E-03-3.81E-02	CIDEC,FABP4,FOS,FOSB
Nucleic Acid Metabolism	1.18E-03-3.37E-02	ART5,ELOVL6,MT-CO3,MYH6
Organ Development	1.18E-03-3.68E-02	CIDEC,ELOVL6,ETV4,FABP4,FOS,FOSB,MAP3K14,MYH6,MYL6B,NR4A2,RPL38
Organ Morphology	1.18E-03-4.04E-02	ANGPTL8,CIDEC,FOS,FOSB,MAP3K14,MYH6,NR4A2,RPL38
Organismal Development	1.18E-03-4.38E-02	ADAMTS8,ANGPTL8,CIDEC,CSRNP1,ETV4,FABP4,FOS,FOSB,MAP3K14,MYH6,MYL6B,NR4A2,ORM1,RPL38,THRSP,ZNF628
Skeletal and Muscular System Development and Function	1.18E-03-4.49E-02	FOS,FOSB,MAP3K14,MYH6,MYL6B
Behavior	2.35E-03-3.47E-02	CIDEC,FOS,FOSB,NR4A2
Cellular Function and Maintenance	2.35E-03-3.71E-02	ADAMTS8,ETV4,FABP4,FOS,MAP3K14,MYH6,NR4A2,THRSP
DNA Replication, Recombination, and Repair	2.35E-03-2.32E-02	ART5,ASCC1,FOS,NR4A2
Digestive System Development and Function	2.35E-03-3.19E-02	CIDEC,CSRNP1,ELOVL6,FOS,FOSB,MAP3K14,NR4A2
Humoral Immune Response	2.35E-03-4.49E-02	FOS,MAP3K14
Cell Morphology	2.57E-03-4.04E-02	CIDEC,ETV4,FOS,MYH6,NR4A2,THRSP
Organismal Functions	3.13E-03-1.52E-02	ANGPTL8,CIDEC,FABP4,NR4A2
Cell-To-Cell Signaling and Interaction	3.53E-03-4.27E-02	CIDEC,FOS,FOSB,MAP3K14,MT-ND3,NR4A2,ORM1
Cellular Compromise	3.53E-03-3.81E-02	FOS,MAP3K14,MYH6,NR4A2
Nervous System Development and Function	3.53E-03-4.15E-02	ETV4,FOS,FOSB,NR4A2,RPL38
Visual System Development and Function	3.53E-03-3.68E-02	FOS,NR4A2
Cell-mediated Immune Response	4.7E-03-4.49E-02	MAP3K14,NR4A2
Hair and Skin Development and Function	4.7E-03-2.3E-02	ETV4,FOS
Reproductive System Development and Function	4.7E-03-4.27E-02	ANGPTL8,CIDEC,ETV4,FOS,FOSB,THRSP
RNA Damage and Repair	7.02E-03-1.29E-02	FOS,RPL12,RPL38
Renal and Urological System Development and Function	7.04E-03-3.32E-02	FOS,ZMIZ2
Cell Signaling	8.21E-03-2.82E-02	FABP4,FOS,MT-CO3,ORM1
Post-Translational Modification	8.21E-03-3.02E-02	ART5,MT-CO3,ORM1
Protein Synthesis	8.21E-03-3.37E-02	EEFSEC,FOS,MT-CO3,RPL12,RPL38
Drug Metabolism	9.38E-03-4.27E-02	FABP4,FOS,NR4A2
Hepatic System Development and Function	1.05E-02-2.56E-02	CIDEC,ELOVL6,FOS,MAP3K14
Immune Cell Trafficking	1.17E-02-2.89E-02	FOS,MAP3K14,MT-ND3,MYH6,ORM1
Amino Acid Metabolism	1.29E-02-2.67E-02	EEFSEC,FOS
RNA Post-Transcriptional Modification	1.29E-02-1.29E-02	FOS
Auditory and Vestibular System Development and Function	2.24E-02-2.79E-02	FOS,RPL38
Vitamin and Mineral Metabolism	2.82E-02-2.82E-02	FABP4,FOS,ORM1
Energy Production	3.78E-02-3.78E-02	FABP4,NR4A2

## Sheet: Supplementary table 3e
Supplementary Table 3e - Biological functions identified as significantly enriched by IPA for Holstein-Friesian steers offered the zero grased grass diet.
Category	p-value	Genes
Cellular Movement	1.98E-09-2.32E-03	ACKR4,ACTC1,ADAM9,AQP4,BIN2,CD248,CD53,CD55,CDC25B,CSF3R,CTSS,DOCK2,EGR1,FCN1,FOXO1,GADD45A,GBP1,GMFG,IDO1,LCP1,LYZ,MYO1F,NR4A2,NTN4,POSTN,PTPRC,ROCK2,S100A12,SELL,SPN,SRGN,UBD,VNN2,ZAP70,ZC3H12A
Cellular Compromise	2.1E-09-1.53E-03	ACHE,ARHGAP45,BIN2,CD53,CD55,CTSS,DOCK2,EGR1,FCN1,GADD45A,GMFG,LYZ,MYO1F,PTPRC,S100A12,SELL,SRGN,ZFPM1
Hematological System Development and Function	1.2E-08-2.26E-03	ACHE,ACKR4,ADAM9,CASP4,CD248,CD3E,CD53,CD55,CSF3R,CTSS,DOCK2,EGR1,FCN1,FOXO1,FZD9,GADD45A,IDO1,LCP1,MYO1F,NPR3,NR4A2,NTN4,POSTN,PTPRC,ROCK2,S100A12,SELL,SPN,STK17B,UBD,ZAP70,ZC3H12A,ZFPM1
Lymphoid Tissue Structure and Development	1.2E-08-2.03E-03	ACHE,ACKR4,CD248,CD3E,CD55,CDC25B,CSF3R,CTSS,DOCK2,EGR1,FOXO1,FZD9,GADD45A,IDO1,LCP1,NR4A2,NTN4,POSTN,PTPRC,SELL,SPN,STK17B,UBD,ZAP70,ZC3H12A,ZFPM1
Tissue Morphology	1.2E-08-2.32E-03	ACHE,ACKR4,ADAM9,CD3E,CD55,CDC25B,CREB5,CSF3R,CTSS,DOCK2,EGR1,FOXO1,FZD9,GADD45A,IDO1,LCP1,NPR3,NR4A2,POSTN,PTPRC,RPS3A,SELL,SLC4A7,SPN,STK17B,SYN1,ZAP70,ZC3H12A,ZFPM1
Immune Cell Trafficking	2.32E-08-2.26E-03	ACHE,ADAM9,CD3E,CD53,CD55,CSF3R,CTSS,DOCK2,EGR1,FCN1,FOXO1,GADD45A,IDO1,LCP1,LYZ,MYO1F,NR4A2,POSTN,PTPRC,ROCK2,S100A12,SELL,SPN,VNN2,ZAP70,ZC3H12A
Cellular Development	2.16E-07-1.98E-03	ACHE,ACKR4,CD3E,CD55,CDC25B,CSF3R,CTSS,DOCK2,EGR1,FOXO1,FZD9,GADD45A,GBP1,IDO1,LCP1,NPR3,NR4A2,NTN4,POSTN,PTPRC,ROCK2,SELL,SLC4A7,SPN,STK17B,UBD,ZAP70,ZC3H12A,ZFPM1
Cellular Growth and Proliferation	2.16E-07-1.98E-03	ACHE,ACKR4,CASP4,CD3E,CD55,CDC25B,CSF3R,CTSS,DOCK2,EGR1,FOXO1,FZD9,GADD45A,GBP1,IDO1,LCP1,NPR3,NR4A2,NTN4,POSTN,PTPRC,ROCK2,SELL,SLC4A7,SPN,STK17B,UBD,ZAP70,ZC3H12A,ZFPM1
Organ Morphology	2.17E-07-2.03E-03	ACTC1,CD3E,CD55,DOCK2,EGR1,FOXO1,FZD9,GADD45A,KCNE5,Pln,PTPRC,SELL,SPN,STK17B,ZAP70,ZC3H12A,ZFPM1
Hematopoiesis	2.31E-07-1.98E-03	ACHE,CD3E,CSF3R,DOCK2,EGR1,FOXO1,FZD9,GADD45A,IDO1,LCP1,NR4A2,POSTN,PTPRC,SELL,SPN,STK17B,UBD,ZAP70,ZC3H12A,ZFPM1
Tissue Development	2.31E-07-1.98E-03	ACHE,CD248,CD3E,CSF3R,DOCK2,EGR1,FOXO1,FZD9,GADD45A,IDO1,LCP1,NPR3,NR4A2,NTN4,POSTN,PTPRC,ROCK2,SELL,SPN,UBD,ZAP70,ZC3H12A,ZFPM1
Antigen Presentation	5.79E-07-5.79E-07	CD3E,DOCK2,PTPRC,SPN,ZAP70
Cell-To-Cell Signaling and Interaction	5.79E-07-1.96E-03	ACHE,ADAM9,AQP4,CASP4,CD248,CD3E,CD55,CSF3R,CTSS,DOCK2,EGR1,FOXO1,GADD45A,GMFG,IDO1,LCP1,NR4A2,NTN4,POSTN,PTPRC,ROCK2,S100A12,SELL,SPN,SRGN,ZAP70
Cell-mediated Immune Response	5.79E-07-1.78E-03	ACHE,CD3E,CTSS,DOCK2,EGR1,FOXO1,IDO1,LCP1,NR4A2,PTPRC,SELL,SPN,ZAP70,ZFPM1
Cellular Function and Maintenance	5.79E-07-2.16E-03	ACHE,ACKR4,AQP4,ATG101,CASP4,CD3E,CD55,CSF3R,CTSS,DOCK2,EGR1,FOXO1,GMFG,IDO1,LCP1,MYO1F,NR4A2,NTN4,Pln,PTPRC,ROCK2,SELL,SLC4A7,SNX10,SPN,TUBB1,UBD,ZAP70,ZC3H12A,ZFPM1
Embryonic Development	5.79E-07-1.78E-03	ACHE,CASP4,CD248,CD3E,CSF3R,DOCK2,EGR1,FOXO1,FZD9,GADD45A,IDO1,LCP1,NR4A2,NTN4,PTPRC,ROCK2,SPN,ZAP70,ZC3H12A,ZFPM1
Organ Development	5.79E-07-1.78E-03	ACHE,ACTC1,CD248,CD3E,CSF3R,DOCK2,EGR1,FOXO1,FZD9,GADD45A,IDO1,KCNE5,LCP1,NPR3,NR4A2,NTN4,Pln,POSTN,PTPRC,ROCK2,SPN,ZAP70,ZC3H12A,ZFPM1
Organismal Development	5.79E-07-1.78E-03	ACHE,ACTC1,ADAM9,CD248,CD3E,CD55,CDC25B,CSF3R,CTSS,DOCK2,EGR1,FOXO1,FZD9,GADD45A,GBP1,IDO1,LCP1,NPR3,NR4A2,NTN4,Pln,POSTN,PTPRC,ROCK2,S100A12,SAMD9,SELL,SPN,SRGN,STK17B,ZAP70,ZC3H12A,ZFPM1
Cell Death and Survival	3.84E-06-1.9E-03	ACHE,ACTC1,CASP4,CD3E,CD53,CD55,CDC25B,CSF3R,CTSS,EGR1,FOXO1,FZD9,GADD45A,GBP1,GMFG,IDO1,IFIT3,LYZ,METTL21C,NR4A2,NTN4,POSTN,PTPRC,ROCK2,RPS3A,SELL,SLC4A7,SNX10,SPN,SRGN,STK17B,TUBB1,UBD,ZAP70,ZC3H12A,ZNF385B
Cell Signaling	4.23E-06-1.48E-03	AQP4,CD3E,CD55,LYZ,Pln,PTPRC,SELL,SPN,SYN1,ZAP70
Post-Translational Modification	4.23E-06-1.77E-03	ACHE,ADAM9,CASP4,CD3E,CD55,CDC25B,CTSS,GMFG,PTPRC,ROCK2,SELL,SPN,STK17B,SYN1,UBD,ZAP70,ZC3H12A
Hair and Skin Development and Function	5.53E-06-1.59E-03	ADAM9,FOXO1,GADD45A,GBP1,NTN4,POSTN,SELL
Cell Cycle	2.63E-05-1.78E-03	CD3E,CDC25B,EGR1,FOXO1,FZD9,GADD45A,NR4A2,PTPRC,ROCK2,SPN,TUBB1,UBD,ZAP70
Organismal Survival	3.61E-05-4.22E-04	ACHE,ACTC1,ADAM9,AQP4,CASP4,CD3E,CD55,CDC25B,CREB5,DOCK2,FCN1,FOXO1,FZD9,GADD45A,IDO1,LCP1,LYZ,NPR3,NR4A2,Pln,POSTN,PTPRC,SRGN,UBD,ZAP70,ZC3H12A,ZFPM1
Humoral Immune Response	4.4E-05-1.3E-03	AQP4,CD55,DOCK2,EGR1,FOXO1,FZD9,LCP1,PTPRC,SPN,ZAP70,ZC3H12A
Cardiovascular System Development and Function	7.79E-05-1.77E-03	ACTC1,ADAM9,CD3E,CTSS,EGR1,FOXO1,GADD45A,GBP1,KCNE5,NR4A2,NTN4,Pln,POSTN,ROCK2,S100A12,SELL,SLC4A7,SRGN,ZC3H12A
Cellular Assembly and Organization	8.73E-05-2.32E-03	CASP4,DOCK2,EGR1,GMFG,LCP1,MYO1F,POSTN,ROCK2,SYN1
Skeletal and Muscular System Development and Function	8.73E-05-1.18E-03	ACTC1,EGR1,FOXO1,KCNE5,NPR3,NR4A2,Pln,POSTN,ROCK2,ZC3H12A
Cell Morphology	1.74E-04-2.32E-03	ACHE,AQP4,CD3E,CREB5,CSF3R,CTSS,DOCK2,EGR1,FOXO1,GADD45A,LCP1,NPR3,Pln,POSTN,PTPRC,SLC4A7,SPN,SYN1,TUBB1,ZC3H12A,ZFPM1
Protein Degradation	3.01E-04-3.01E-04	ACHE,ADAM9,CASP4,CTSS,PTPRC,UBD
Protein Synthesis	3.01E-04-3.01E-04	ACHE,ADAM9,CASP4,CTSS,PTPRC,UBD
Gene Expression	4E-04-4E-04	EGR1,PTPRC,SPN
Connective Tissue Development and Function	6.7E-04-1.77E-03	CD248,EGR1,POSTN,ROCK2,ZC3H12A,ZFPM1
Organismal Functions	8.48E-04-8.48E-04	ADAM9,CASP4,EGR1,POSTN,SELL
Molecular Transport	1.48E-03-1.48E-03	AQP4,CD3E,LYZ,Pln,PTPRC,SELL,SPN
Vitamin and Mineral Metabolism	1.48E-03-1.48E-03	AQP4,CD3E,LYZ,Pln,PTPRC,SELL,SPN
DNA Replication, Recombination, and Repair	1.98E-03-1.98E-03	CD3E,CDC25B,PTPRC,SAMD9,SYN1
Nervous System Development and Function	2.32E-03-2.32E-03	EGR1,SYN1

## Sheet: Supplementary table 3f
Supplementary Table 3f - Biological functions identified as significantly enriched by IPA for Holstein-Friesian steers offered the high-concentrate 2 diet.
Category	p-value	Genes
Cellular Compromise	6.02E-05-3.36E-03	EGR1,MYH4,PDK4
Connective Tissue Development and Function	1.06E-04-4.14E-02	EGR1,PDK4
Skeletal and Muscular System Development and Function	1.06E-04-4.14E-02	ACTC1,EGR1,MYH4,PDK4
Tissue Development	1.06E-04-4.84E-02	ACTC1,EGR1,PDK4
Cardiovascular System Development and Function	1.68E-04-3.83E-02	ACTC1,EGR1
Cell Cycle	1.68E-04-3.11E-02	EGR1
Cell Death and Survival	1.68E-04-4.06E-02	ACTC1,EGR1,MYH4,PDK4
Cell Morphology	1.68E-04-5E-02	ACTC1,EGR1,MYH4,PDK4
Cellular Assembly and Organization	1.68E-04-4.25E-02	ACTC1,EGR1,MYH4
Drug Metabolism	1.68E-04-1.9E-02	EGR1
Endocrine System Development and Function	1.68E-04-4.32E-02	EGR1,PDK4
Hepatic System Development and Function	1.68E-04-2.02E-02	EGR1
Lipid Metabolism	1.68E-04-2.22E-02	EGR1,PDK4
Molecular Transport	1.68E-04-4.32E-02	EGR1,PDK4
Nervous System Development and Function	1.68E-04-4.25E-02	EGR1,PDK4
Organ Morphology	1.68E-04-3.83E-02	ACTC1,EGR1,MYH4
Organismal Development	1.68E-04-4.84E-02	ACTC1,EGR1,MYH4
Small Molecule Biochemistry	1.68E-04-4.87E-02	EGR1,PDK4
Tissue Morphology	1.68E-04-4.09E-02	ACTC1,EGR1,MYH4,PDK4
Carbohydrate Metabolism	3.36E-04-4.87E-02	EGR1,PDK4
Cell-mediated Immune Response	3.36E-04-2.15E-02	EGR1
Cellular Development	3.36E-04-4.84E-02	ACTC1,EGR1,PDK4
Cellular Function and Maintenance	3.36E-04-4.87E-02	ACTC1,EGR1,MYH4,PDK4
Cellular Growth and Proliferation	3.36E-04-4.84E-02	ACTC1,EGR1,PDK4
Digestive System Development and Function	3.36E-04-2.02E-02	EGR1
Embryonic Development	3.36E-04-4.84E-02	ACTC1,EGR1
Hematological System Development and Function	3.36E-04-4.84E-02	ACTC1,EGR1,PDK4
Hematopoiesis	3.36E-04-4.84E-02	EGR1
Lymphoid Tissue Structure and Development	3.36E-04-4.84E-02	EGR1
Organ Development	3.36E-04-4.84E-02	ACTC1,EGR1,MYH4
Reproductive System Development and Function	6.72E-04-3.11E-02	EGR1,PDK4
Visual System Development and Function	6.72E-04-2.38E-02	EGR1
Cell-To-Cell Signaling and Interaction	8.4E-04-2.81E-02	EGR1,PDK4
Gene Expression	1.85E-03-1.44E-02	EGR1
Amino Acid Metabolism	2.02E-03-7.04E-03	EGR1,PDK4
Nucleic Acid Metabolism	2.52E-03-3.44E-02	EGR1,PDK4
Cellular Movement	2.69E-03-4.67E-02	ACTC1,EGR1,PDK4
Humoral Immune Response	3.19E-03-3.19E-03	EGR1
Behavior	3.86E-03-1.27E-02	EGR1,PDK4
Immune Cell Trafficking	6.21E-03-4.67E-02	EGR1,PDK4
Cell Signaling	7.54E-03-7.54E-03	EGR1
Vitamin and Mineral Metabolism	7.54E-03-1.9E-02	EGR1
Organismal Functions	7.88E-03-3.78E-02	EGR1
Energy Production	8.88E-03-3.44E-02	PDK4
Protein Trafficking	4.06E-02-4.06E-02	EGR1
Protein Synthesis	4.32E-02-4.32E-02	PDK4
